# Supplementary material for: Epiplasts: Membrane Skeletons and Epiplastin Proteins in Euglenids, Glaucophytes, Cryptophytes, Ciliates, Dinoflagellates, and Apicomplexans
Source: mBio. 2018 Oct 30;9(5):e02020-18. doi: 10.1128/mBio.02020-18 (PMC6212826; doi:10.1128/mBio.02020-18)
Supplement: TABLE S2 [file mbo005184120st2.xlsx]

## Sheet: Supp.Table2
Supp. Table 2. ABD domain sequence characteristics
		VI (%)	Charged (%)	Net-charge	Pfam & coiled-coil prediction			Percentages of amino acids in the ABD domain (%)																				Length (aa)
Species	ID and display of sequence (Supp #. Fig #)				Head	ABD	Tail	A	C	D	E	F	G	H	I	K	L	M	N	P	Q	R	S	T	V	W	Y
Babesia bovis	Babesia_bovis_XP_001609023.1 (1.2)	31.4516	44.3548	1		IMCp		0	0	2.41935	19.3548	2.41935	0	0.806452	12.0968	15.3226	2.41935	0.806452	2.41935	8.06452	3.22581	7.25806	0	0	19.3548	0	4.03226	124
	Babesia_bovis_XP_001609658.1 (1.3)	39.1566	34.3373	-1		IMCp		0	0	3.01205	14.4578	0.60241	0	1.80723	12.6506	11.4458	0	0	1.80723	9.63855	6.62651	5.42169	0	2.40964	26.506	0	3.61446	166
Caulobacter	Caulobacter_crescentus_CB15 (10.6)	36.3636	38.961	4				1.94805	0	5.84416	12.3377	0	0	0	6.49351	12.987	0.649351	0	0	11.6883	1.94805	7.79221	0.649351	2.5974	29.8701	0	5.19481	154
	Caulobacter_henricii (10.12)	37.5	43.125	3				0	0	9.375	11.25	0	0	0	7.5	6.25	0	0	0	12.5	0.625	16.25	0	1.25	30	0	5	160
	Caulobacter_henricii_2 (10.14)	35.8824	45.2941	5				0	0	8.82353	12.3529	0	0	0	7.05882	5.88235	0	0	0	11.7647	1.17647	18.2353	0	1.17647	28.8235	0	4.70588	170
	Caulobacter_sp. (10.9)	38.1818	37.2727	1				0	0	7.27273	10.9091	0	0	0	8.18182	7.27273	0.909091	0	0	15.4545	1.81818	11.8182	0	2.72727	30	0	3.63636	110
	Caulobacter_sp._2 (10.10)	37.8205	41.6667	7				0.641026	0	8.97436	9.61538	0	0	0.641026	5.76923	5.12821	0	0	0	12.8205	1.28205	17.9487	0	0	32.0513	0	5.12821	156
	Caulobacter_sp._3 (10.11)	35.8824	44.7059	4				0	0	8.23529	12.9412	0	0	0.588235	7.64706	5.88235	0	0	0	11.7647	1.17647	17.6471	0	1.17647	28.2353	0	4.70588	170
	Caulobacter_vibrioides (10.7)	37.7622	37.0629	3				0	0	5.59441	11.8881	0	0.699301	0	6.99301	11.1888	1.3986	0	0	11.8881	2.0979	8.39161	0	3.4965	30.7692	0	5.59441	143
	Caulobacter_vibrioides_2 (10.8)	37.8205	39.7436	6				0.641026	0	5.76923	12.1795	0	0	0	7.05128	13.4615	0.641026	0	0	10.2564	1.92308	8.33333	0.641026	2.5641	30.7692	0	5.76923	156
Chromera velia	Cvel_1331.t1-p1 (2.2)	25.2964	38.7352	-30				1.58103	0	5.13834	20.1581	1.58103	2.37154	2.37154	7.90514	5.92885	5.92885	0.395257	1.58103	9.88142	2.37154	7.50988	1.18577	2.37154	17.3913	0.790514	3.55731	253
	Cvel_9819.t2-p1 2.12)	35.6164	26.0274	8				1.36986	0	0.684932	9.58904	1.36986	0.684932	1.36986	7.53425	6.84932	1.36986	0	0.684932	11.6438	12.3288	8.90411	0.684932	2.05479	28.0822	0	4.79452	146
	Cvel_20948.t1-p1 (2.9)	29.8013	36.4238	-3		IMCp		0	0	1.3245	17.8808	0.662252	0.662252	1.98675	5.96026	7.28477	1.3245	1.3245	0	9.93377	7.94702	9.93377	0.662252	2.64901	23.8411	1.98675	4.63576	151
	Cvel_7120.t1-p1 (2.4)	26.6667	34.1667	-12		IMCp, C-C (Mid)		4.16667	0.833333	4.58333	15	1.66667	2.08333	1.25	5.83333	9.58333	2.91667	0.416667	0.416667	8.33333	7.5	5	5	2.91667	20.8333	0.833333	0.833333	240
	Cvel_8942.t1-p1 (2.6)	30.4636	36.4238	-3		IMCp		0.662252	0	1.3245	17.8808	2.64901	0	3.31126	5.29801	9.27152	1.98675	1.3245	0	9.27152	5.96026	7.94702	0.662252	2.64901	25.1656	0.662252	3.97351	151
	Cvel_29922.t1-p1 (2.10)	33.3333	44.8276	-3		IMCp		0	0	1.14943	22.9885	1.14943	0	0	10.3448	8.04598	1.14943	2.29885	1.14943	6.89655	4.5977	12.6437	0	0	22.9885	1.14943	3.44828	87
	Cvel_1899.t1-p1 (2.11)	37.8486	24.7012	6		IMCp		1.59363	0	1.59363	9.56175	0	0	3.18725	3.98406	8.36653	0.398406	0.398406	0.398406	12.749	13.1474	5.17928	0.398406	2.78884	33.8645	0	2.39044	251
	Cvel_8894.t1-p1 (2.5)	29.7521	27.2727	11		IMCp		1.65289	0.826446	0.826446	8.26446	2.47934	1.65289	5.78512	11.5702	9.09091	1.65289	0	0	14.876	5.78512	9.09091	0.826446	4.95868	18.1818	0	2.47934	121
	Cvel_13540.t1-p1 (2.14)	41.7355	35.5372	-12	C-C			0	0	2.06612	18.1818	0	0	4.13223	11.5702	13.2231	0.826446	0	0.413223	10.7438	0.826446	2.06612	0	4.13223	30.1653	0	1.65289	242
	Cvel_10009.t1-p1 (2.13)	33.7079	35.3933	5				0	0	4.49438	11.7978	1.68539	0	2.24719	7.30337	10.1124	2.24719	1.1236	0.561798	11.236	3.93258	8.98876	0	5.05618	26.4045	0	2.80899	178
	Cvel_10398.t1-p1 (2.7)	12.9032	45.1613	-6				5.37634	0	9.67742	16.129	4.30108	1.07527	0	1.07527	10.7527	12.9032	2.15054	2.15054	2.15054	3.22581	8.60215	1.07527	1.07527	11.828	4.30108	2.15054	93
	Cvel_3694.t1-p1 (2.3)	22.9167	22.0833	1				7.5	0.416667	2.5	8.33333	0.833333	2.5	2.5	4.58333	4.58333	2.91667	1.25	2.91667	13.3333	11.6667	6.66667	3.33333	2.5	18.3333	0.833333	2.5	240
	Cvel_16344.t1-p1 (2.8)	34.375	36.25	0		IMCp		0	0	1.875	16.25	0	0	4.375	12.5	12.5	0.625	0	0	8.125	8.75	5.625	0	3.125	21.875	1.25	3.125	160
Chroomonas mesostigmatica	MMETSP0047_c25199_g1 (4.8)	37.1728	39.267	-11			PDZ	0.52356	0	7.32984	15.1832	2.09424	0	0	10.4712	7.32984	1.04712	0.52356	0.52356	8.90052	3.66492	9.42408	0	2.09424	26.7016	0	4.18848	191
	MMETSP0047_c341_g1 (4.14)	42.3077	37.3077	-13	truncated		C-C, PDZ	0.769231	0	1.15385	20	0.384615	0	0.384615	9.23077	9.61538	0.384615	0	0	9.61538	1.92308	6.53846	0	4.23077	33.0769	0	2.69231	260
	MMETSP0047_c8081_g1 (4.17)	40.1316	42.1053	-8			PDZ	0	0	5.92105	17.7632	0.657895	0	0.657895	2.63158	4.60526	1.31579	0	0	8.55263	1.97368	13.8158	0	3.94737	37.5	0	0.657895	152
	MMETSP0047_c3950_g1 (4.3)	41.5254	40.678	-10			PDZ	0	0	5.9322	18.6441	1.69492	0	0	9.32203	9.32203	0	0	0	6.77966	2.54237	6.77966	0	1.69492	32.2034	0	5.08475	118
	MMETSP0047_c25974_g1 (4.9)	40.795	35.9833	-32		IMCp	PDZ	1.04603	0	4.39331	16.9456	1.25523	0	2.30126	9.83264	7.53138	0.83682	0.627615	1.04603	8.3682	2.71967	7.11297	0.209205	2.51046	30.9623	0	2.30126	478
	MMETSP0047_c6912_g1 (4.4)	43.0769	36.9231	-8			PDZ	0	0	1.53846	20	0	0	2.30769	10.7692	10	1.53846	1.53846	0.769231	9.23077	0.769231	5.38462	0.769231	1.53846	32.3077	0	1.53846	130
	MMETSP0047_c37846_g1 (4.13)	38.3966	36.7089	-15			wkPDZ	0.421941	0	5.06329	16.4557	1.68776	0.843882	1.68776	9.2827	8.86076	2.53165	0.421941	0	10.9705	2.53165	6.32911	0.421941	1.68776	29.1139	0	1.68776	237
	MMETSP0047_c3210_g1 (4.16)	38.3721	37.7907	-9			PDZ	1.16279	0	6.39535	15.1163	0.581395	0	0.581395	9.30233	9.30233	0.581395	1.16279	0.581395	8.13953	2.90698	6.97674	0	1.74419	29.0698	0	6.39535	172
	MMETSP0047_c8616_g1 (4.5)	40.9091	38.0682	-5	truncated		truncated	1.13636	0	6.81818	13.6364	0.568182	0	1.13636	9.65909	11.9318	0.568182	0.568182	0	8.52273	3.40909	5.68182	0	1.70455	31.25	0	3.40909	176
	MMETSP0047_c10313_g1 (4.7)	36.2069	39.0805	-14				0	0	2.29885	21.2644	0.574713	1.72414	1.72414	12.069	6.32184	0.574713	1.14943	0.574713	9.77011	2.87356	9.1954	1.14943	1.72414	24.1379	0.574713	2.29885	174
	MMETSP0047_c9292_g1 (4.6)	42.5676	35.8108	-18			C-C, PDZ	0.337838	0.337838	2.7027	18.2432	0.675676	0	0.675676	10.473	9.12162	0.337838	0	1.01351	8.78378	2.36486	5.74324	0.337838	4.39189	32.0946	0	2.36486	296
	MMETSP0047_c33894_g1 (4.2)	34.4538	35.2941	-12				1.68067	0	7.56303	15.1261	0.840336	0	4.20168	11.7647	4.20168	0.840336	2.52101	2.52101	8.40336	1.68067	8.40336	1.68067	4.20168	22.6891	0.840336	0.840336	119
	MMETSP0047_c33934_g1 (4.11)	43.3333	40.8333	-7				0	0	10.8333	12.5	0	0	5.83333	10.8333	5	0	0	0	8.33333	0.833333	12.5	0	0	32.5	0	0.833333	120
	MMETSP0047_c35882_g1 (4.12)	41.0596	37.7483	-7			PDZ	1.3245	0	1.3245	19.8675	0	0	0.662252	9.27152	8.60927	0.662252	0	1.98675	6.62252	5.29801	7.94702	0.662252	2.64901	31.7881	0	1.3245	151
	MMETSP0047_c46070_g1 (4.18)	40.3361	38.6555	-8				0	0	5.88235	16.8067	0	0	0	6.72269	5.88235	1.68067	0.840336	0	7.56303	5.04202	10.084	0	1.68067	33.6134	0	4.20168	119
Cryptosporidium parvum	Cry_parvum_EAK87793.1 (1.6)	32.5153	30.0613	3		IMCp		3.06748	0.613497	2.45399	11.6564	0.613497	0	0.613497	12.8834	10.4294	3.06748	0.613497	1.22699	11.6564	6.13497	5.52147	3.68098	2.45399	19.6319	0	3.68098	163
	Cry_parvum_EAK87794.1 (1.7)	23.9544	31.1787	-16		IMCp		3.04183	0.380228	4.94297	13.6882	3.80228	1.52091	1.52091	6.46388	6.46388	4.56274	4.18251	3.04183	10.6464	2.28137	6.08365	2.6616	3.04183	17.4905	0.760456	3.42205	263
	Cry_parvum_Pfs77_EAK89629.1 (1.8)	34.4633	32.2034	-9		IMCp		0.564972	0.564972	5.64972	12.9944	1.69492	1.12994	1.69492	9.60452	11.8644	3.38983	0	1.12994	10.1695	3.9548	1.69492	0.564972	2.82486	24.8588	1.12994	4.51977	177
	Cry_parvum_XP_625571 (1.4)	37.4408	37.4408	-3		IMCp		0	0	4.2654	15.1659	0.947867	0.473934	1.4218	18.0095	13.7441	0.947867	0	1.4218	9.47867	4.2654	4.2654	0.473934	2.36967	19.4313	0	3.31754	211
	Cry_parvum_XP_626594.1 (1.5)	31.6456	31.6456	-4		IMCp		3.16456	0	1.26582	15.8228	3.16456	0.632911	1.26582	8.86076	6.96203	3.16456	0	0	13.2911	4.43038	7.59494	0.632911	1.89873	22.7848	0	5.06329	158
Cryptosporidium ubiquitum	Cry_ubiquitum_OII72157.1 (1.10)	26.4957	31.6239	-14		IMCp		3.4188	0.42735	4.70085	14.1026	3.84615	1.28205	1.7094	6.83761	7.26496	3.84615	3.84615	2.99145	11.1111	0.42735	5.55556	1.28205	3.4188	19.6581	0.42735	3.84615	234
	Cry_ubiquitum_OII72158.1 (1.9)	32.7103	35.514	2		IMCp		0.934579	0	1.86916	14.9533	0	0	0.934579	9.34579	13.0841	1.86916	0	0.934579	9.34579	6.54206	5.60748	3.73832	3.73832	23.3645	0	3.73832	107
Cyanophora paradoxa	Cyapar_tig00021493_g21879_t1 (7.7)	20.5882	44.1176	1	C-C (wk)			5.88235	0	0	20.5882	0	0	0	0	23.5294	0	0	0	29.4118	0	0	0	0	20.5882	0	0	34
	Cyapar_tig00020816.73 (7.2)	31.9588	37.1134	-2				2.06186	0	2.06186	17.5258	3.09278	0	0	7.21649	5.15464	2.06186	0	3.09278	9.27835	5.15464	12.3711	2.06186	2.06186	24.7423	0	2.06186	97
	Cyapar_tig00000342_g24244_t1 (7.5)	42.4242	50	1	C-C			0	0	0	24.2424	0	0	0	12.1212	19.697	0	0	0	6.06061	0	6.06061	0	1.51515	30.303	0	0	66
	Cyapar_tig00021719_g23170_t1 (7.6)	40.9302	36.7442	-9				0.465116	0.930233	1.86047	18.6047	1.39535	0	0.465116	6.97674	4.18605	1.86047	0	0	11.1628	1.39535	12.093	0	4.18605	33.9535	0	0.465116	215
	Cyapar_tig00021108_g18294_t1 (7.3)	39.3443	35.7377	-13				0.327869	0.327869	1.63934	18.3607	1.63934	0	0.655738	9.83607	5.90164	1.31148	0.327869	1.31148	11.4754	2.95082	9.83607	0.327869	2.95082	29.5082	0	1.31148	305
Cyanoptyche gloeocystis	MMETSP1086_c18412_g1 (7.9)	41.1765	33.0882	-9				0.735294	0.735294	0.735294	19.1176	0	0	0	7.35294	5.88235	2.20588	0	1.47059	16.1765	2.94118	7.35294	0	0	33.8235	0	1.47059	136
	MMETSP1086_c2694_g1 (7.8)	43.0657	42.3358	4.54747e-15				0	0	2.18978	18.9781	0.729927	0	0.729927	10.9489	10.219	0.729927	0	0	9.48905	2.18978	10.9489	0	0	32.1168	0	0.729927	137
Cyclospora cayetanensis	Cyc_cay_XP_022589452.1 (1.11)	28.022	34.6154	-11		IMCp		3.2967	0.549451	6.04396	14.2857	1.0989	2.1978	1.64835	6.04396	8.79121	1.0989	0.549451	0.549451	8.79121	7.14286	5.49451	1.0989	2.1978	21.978	1.0989	6.04396	182
Eimeria necatrix	Eimeria_necatrix_CDJ68256.1 (1.12)	29.1391	35.7616	-10		IMCp		1.98675	0.662252	5.96026	15.2318	1.3245	1.98675	1.98675	6.62252	11.9205	0	0.662252	1.3245	8.60927	5.29801	2.64901	1.98675	1.3245	22.5166	1.3245	6.62252	151
Euglena gracilis	Eug_gracilis_Gene.15434_G (6.10)	41.8605	34.347	-28				0	0.357782	2.14669	17.5313	0.536673	0	1.25224	9.30233	6.26118	1.43113	0.357782	1.07335	8.05009	4.29338	8.40787	0.715564	4.29338	32.5581	0	1.43113	559
	Eug_gracilis_Gene.55749_G (6.2)	38.6005	24.1535	-5				0.677201	0	1.58014	11.0609	0.451467	0.225734	3.83747	7.44921	3.386	0.451467	0	0.451467	16.2528	9.25508	8.12641	0	2.7088	31.1512	0	2.93454	443
	Eug_gracilis_Gene.3890_GE (6.6)	43.7394	35.7022	-80				0.0846024	0.592217	1.35364	19.8816	0	0.253807	1.86125	13.5364	7.022	1.26904	0	0.253807	8.12183	2.87648	7.44501	0.507614	4.39932	30.203	0	0.338409	1182
	Eug_gracilis_Gene.26294_G (6.4)	38.0711	27.4112	6				0.253807	0	3.5533	9.39086	0.253807	0	2.79188	5.32995	5.83756	0.253807	0	0.253807	15.2284	9.89848	8.62944	0	1.52284	32.7411	0	4.06091	394
	Eug_gracilis_Gene.54789_G (6.13)	45.4545	38.843	-12				0	0	1.65289	20.2479	0.826446	0	0	11.5702	7.02479	1.23967	0	0	8.26446	1.65289	9.91736	0	3.30579	33.8843	0	0.413223	242
	Eug_gracilis_Gene.61926_G (6.14)	40.9283	36.2869	-14				0.421941	0	2.1097	18.9873	0	0	5.06329	12.2363	3.37553	2.1097	0	0	9.2827	2.1097	11.8143	0.421941	2.53165	28.692	0	0.843882	237
	Eug_gracilis_Gene.22739_G (6.12)	43.8806	34.3284	-21				0.298507	0.298507	0.895522	19.403	0.597015	0	1.79104	9.85075	5.97015	2.08955	0.298507	0	8.65672	2.38806	8.0597	0.298507	4.1791	34.0299	0	0.895522	335
Eutreptiella gymnastica	CAMPEP_0113750944 (6.31)	33.9888	35.1124	-5				0.561798	0	2.52809	15.7303	1.1236	0	0.842697	6.46067	13.2022	1.68539	0	1.68539	12.3596	1.96629	3.65169	0.842697	2.80899	27.5281	0.280899	6.74157	356
	CAMPEP_0113753042 (6.33)	41.1765	40.5229	-6				0.653595	0	1.96078	20.2614	1.30719	0.653595	1.30719	11.7647	8.49673	1.96078	0	0	6.53595	0	9.80392	0	4.57516	29.4118	0	1.30719	153
	CAMPEP_0113741250_fam1 (2.17)	44.8795	36.5964	-67				0.150602	0	0.903614	22.4398	0.150602	0	1.20482	14.1566	7.68072	1.50602	0.150602	1.20482	7.98193	1.65663	5.57229	1.20482	2.86145	30.7229	0	0.451807	664
	CAMPEP_0113750414_fam1 (6.28)	40.5105	35.0721	-40			FHA	1.10988	0.221976	0.221976	19.5339	0	0	1.55383	10.5438	9.32297	2.44173	0.776915	1.33185	8.2131	3.32963	5.99334	0.110988	4.77248	29.9667	0	0.443951	901
	CAMPEP_0113754468 (6.42)	45.4545	32.3232	-8	ADP-ribosylation			2.0202	0	2.0202	18.1818	0	0	3.0303	5.05051	9.09091	3.0303	0	1.0101	9.09091	4.0404	3.0303	0	0	40.404	0	0	99
	CAMPEP_0113766106_fam1 (6.40)	36.5079	40.4762	-2				0	0	1.19048	19.4444	1.5873	0.396825	1.98413	9.92063	12.6984	0.396825	0.396825	0.396825	9.12698	3.1746	7.14286	0.396825	2.38095	26.5873	0.396825	2.38095	252
	CAMPEP_0113738536_fam1 (6.15)	46.0064	38.9776	-36				0	0	0	25.2396	0	0.319489	0.958466	18.2109	11.8211	2.23642	0.638978	0	8.30671	0.958466	1.91693	0	1.27796	27.7955	0	0.319489	313
	CAMPEP_0113747498 (6.41)	45.8763	38.9175	-27				0.257732	0	0.515464	22.4227	0.515464	0	1.28866	10.567	13.4021	2.31959	1.03093	0.515464	6.18557	0.515464	2.57732	0.773196	1.54639	35.3093	0	0.257732	388
	CAMPEP_0113750188_fam1 (6.26)	44.0964	38.5542	-32				0.240964	0	0.722892	22.4096	0	0.240964	0.722892	12.0482	7.46988	1.68675	0.481928	1.68675	7.22892	2.6506	7.95181	0.240964	1.68675	32.0482	0	0.481928	415
	CAMPEP_0113758370 (6.38)	41.3146	37.5587	4				0	0	1.40845	16.4319	0.469484	0	0.938967	13.615	13.1455	0.938967	0	2.34742	8.92019	2.8169	6.57277	0	3.28638	27.6995	0	1.40845	213
	CAMPEP_0113758614_fam1 (6.39)	40.5622	30.9237	-23				0.401606	0	1.60643	18.4739	0.803213	0.401606	3.61446	7.63052	1.60643	1.60643	0.401606	0.803213	11.6466	6.0241	9.23695	0	0.803213	32.9317	0	2.00803	249
	CAMPEP_0113768498_fam1 (6.23)	42.8571	37.395	-13				0.420168	0	2.10084	19.3277	0.420168	0.420168	2.10084	11.7647	10.5042	1.2605	0.420168	0.420168	9.66387	0.840336	5.46218	0.420168	2.10084	31.0924	0	1.2605	238
	CAMPEP_0113737346 (6.19)	46.5116	36.2126	-25	ADP-ribosylation			0	0	0	22.2591	0.332226	0	3.32226	5.98007	10.6312	1.66113	0	0.332226	8.63787	1.99336	3.32226	0	0.332226	40.5316	0	0	301
	CAMPEP_0113744366_fam1 (6.21)	40.3333	37.3333	-14				1	0	2.33333	18.6667	0.333333	0.666667	2.66667	11.3333	9.33333	1.66667	0.333333	0.666667	10	0.666667	7	0.333333	1.66667	29	0.333333	2	300
	CAMPEP_0113754010 (6.34)	45.1613	37.4194	-14				0.645161	0	1.29032	21.9355	0.645161	0	2.58065	6.45161	9.67742	1.93548	0	0	8.3871	2.58065	4.51613	0	0.645161	38.7097	0	0	155
	CAMPEP_0113757424_fam1 (6.37)	33.4426	41.9672	-12				4.2623	0.327869	0.983607	21.9672	0.327869	0.327869	0.655738	8.52459	8.85246	0.655738	0.655738	0.655738	9.18033	0.983607	10.1639	0.327869	0.655738	24.918	0	5.57377	305
	CAMPEP_0113740288_fam1 (6.16)	37.4558	38.8693	-22				1.06007	0	3.53357	19.788	0.353357	0.353357	1.41343	8.48057	7.06714	2.4735	0.353357	0.706714	8.12721	2.82686	8.48057	1.41343	2.4735	28.9753	0	2.12014	283
	CAMPEP_0113750946 (6.32)	41.1215	37.3832	4				0	0	1.40187	16.3551	0.46729	0	0.934579	13.5514	13.0841	0.934579	0	2.33645	8.8785	2.80374	6.54206	0	3.73832	27.5701	0	1.40187	214
	CAMPEP_0113748194_fam1 (6.25)	32.1678	35.6643	-2				0	0	1.04895	17.1329	1.3986	0.34965	1.74825	8.74126	11.1888	0.34965	0.34965	0.34965	8.04196	2.7972	6.29371	0.34965	2.0979	23.4266	0.34965	2.0979	286
	CAMPEP_0113754992_fam1 (6.36)	40.0662	37.0861	-14				0.993377	0	2.31788	18.543	0.662252	0.662252	2.64901	11.2583	9.27152	1.98675	0.331126	0.662252	9.60265	0.662252	6.95364	0.331126	1.98675	28.8079	0.331126	1.65563	302
Gloeochaete witrockiana	MMETSP1089_c5913_g1 (7.10)	39.6552	30.1724	-19				1.72414	0.862069	0.862069	22.4138	0	0.862069	0	2.58621	5.17241	1.72414	0	0	13.7931	0.862069	1.72414	10.3448	0	37.069	0	0	116
	MMETSP0308_c12336_g1 (7.11)	36.859	38.4615	-10				0.641026	0.641026	2.24359	18.5897	1.60256	0	0.961538	9.29487	7.69231	0.961538	0.961538	0.641026	9.61538	2.24359	9.9359	0.641026	3.84615	27.5641	0	1.92308	312
Goniomonas pacifica	CAMPEP_0175813662_famB (4.19)	35.7798	45.8716	-8			PDZ	0	0	4.58716	22.0183	1.83486	0	0	1.83486	6.42202	0	0.917431	0	10.0917	0.917431	12.844	0	0.917431	33.945	0	3.66972	109
	CAMPEP_0175818310_famA1 (4.20)	29.3478	43.4783	-4	PDZ, C-C	C-C (Nt)	PDZ	0	0	3.26087	20.6522	2.17391	1.08696	0	3.26087	7.6087	1.08696	0	0	10.8696	4.34783	11.9565	0	1.08696	26.087	0	6.52174	92
	CAMPEP_0175825140_famD (4.34)	24.3542	35.4244	-10				0.738007	0.738007	3.69004	15.8672	1.47601	1.10701	0.738007	4.79705	3.69004	2.58303	1.84502	1.10701	4.79705	8.85609	12.1771	4.42804	8.48708	19.5572	0	3.32103	271
	CAMPEP_0175835782_famC2 (4.40)	36.0202	34.7607	-24		C-C (Ct)	C-C	0	0	2.01511	18.3879	0.503778	0.251889	1.51134	4.03023	4.03023	1.25945	0.755668	0	12.8463	5.79345	10.3275	0	1.51134	31.9899	0.251889	4.28212	397
	CAMPEP_0175844352_famC (4.39)	38.674	38.1215	-17			C-C	0	0	2.20994	21.547	0	0	1.10497	10.4972	4.41989	0.552486	0	1.10497	12.7072	2.20994	9.94475	0	2.20994	28.1768	2.20994	1.10497	181
	CAMPEP_0175897786 (4.35)	21.0145	27.5362	-4	C-C	C-C (Nt)	PDZ	6.52174	0.724638	3.62319	11.5942	0.724638	0.724638	3.62319	5.07246	1.44928	7.97101	2.17391	0.724638	13.7681	7.24638	10.8696	3.62319	1.44928	15.942	0	2.17391	138
	CAMPEP_0175916854_famA1 (4.22)	25.6881	44.0367	-6	PDZ, C-C	C-C (Nt)	PDZ	1.83486	0	2.75229	22.0183	1.83486	0.917431	0	3.66972	6.42202	3.66972	0	0.917431	9.17431	5.50459	12.844	0	0.917431	22.0183	0	5.50459	109
	CAMPEP_0175921514_famB (4.28)	35.2041	43.3673	-9	C-C		PDZ	0	0	5.10204	18.8776	1.02041	0	0	3.57143	8.67347	0	0.510204	0	11.2245	1.53061	10.7143	0	1.53061	31.6327	0	5.61224	196
	CAMPEP_0175932456_famD (4.33)	26.601	33.0049	-14				1.72414	0.246305	3.20197	15.0246	1.72414	0.985222	0.492611	4.92611	3.20197	1.97044	3.20197	1.47783	6.65025	6.89655	11.5764	3.20197	10.8374	21.6749	0	0.985222	406
	CAMPEP_0175932590_famC (4.31)	34.1246	35.0148	-22		C-C (Ct)	C-C	0.296736	0	3.26409	17.5074	0.296736	0	2.07715	7.12166	2.96736	2.07715	0.296736	1.48368	13.3531	4.45104	11.276	0	2.96736	27.003	1.18694	2.37389	337
	CAMPEP_0175941554_famA2 (4.25)	22.3077	43.0769	-6	TIG, C-C	C-C (Nt)	PDZ	3.84615	0	2.30769	21.5385	1.53846	0.769231	0	3.84615	6.15385	5.38462	0	0.769231	8.46154	6.92308	13.0769	0.769231	1.53846	18.4615	0	4.61538	130
	CAMPEP_0175945020_famD (4.30)	25.0602	34.2169	-4				2.16867	0.240964	2.6506	14.9398	1.20482	0.722892	0	4.57831	5.54217	2.16867	3.13253	0.722892	7.22892	6.74699	11.0843	2.6506	12.2892	20.4819	0.240964	0.963855	415
	CAMPEP_0175951030_famA3 (4.27)	14.2322	44.1948	-12	PDZ	C-C (~70% of the domain)		5.99251	0.374532	6.36704	17.9775	0.749064	0.749064	2.24719	4.86891	4.86891	7.1161	1.1236	0.749064	6.74157	6.74157	14.9813	3.74532	2.62172	9.3633	0	2.24719	267
	CAMPEP_0175962262_famC (4.38)	35.9223	40.2913	-19			C-C	0	0	3.39806	21.3592	0.485437	0	0.970874	10.1942	4.36893	1.45631	0	0.970874	11.6505	2.42718	11.165	0	2.42718	25.7282	1.94175	1.45631	206
	CAMPEP_0175966614_famB (4.26)	35.7955	43.1818	-12			PDZ	0	0	4.54545	20.4545	1.13636	0	0	3.97727	7.95455	0	0	0	11.3636	1.13636	10.2273	0	1.70455	31.8182	0	5.11364	176
	CAMPEP_0175989294_famC 4.36)	35.514	34.5794	-23				0.311526	0	3.42679	17.4455	0.311526	0	1.86916	7.16511	3.11526	0.623053	0.311526	1.24611	14.3302	4.36137	10.5919	0	3.11526	28.3489	1.24611	1.86916	321
	CAMPEP_0175998318_famC (4.37)	34.8416	38.009	-20			C-C	0.452489	0	3.16742	20.362	0	0	0.904977	9.50226	3.61991	1.35747	0	0.904977	11.3122	2.71493	10.8597	0	3.16742	25.3394	1.80995	2.71493	221
	CAMPEP_0175999278_famA1 (4.24)	22.3077	43.0769	-6	PDZ, C-C	C-C (Nt)	PDZ	3.84615	0	2.30769	21.5385	1.53846	0.769231	0	3.84615	6.15385	5.38462	0	0.769231	8.46154	6.92308	13.0769	0.769231	1.53846	18.4615	0	4.61538	130
Guillaridia theta	Guith_106372 (4.46)	35.2941	42.0168	-4	C-C		PDZ	0	0	2.52101	20.1681	2.52101	0	0.840336	10.9244	12.605	1.68067	1.68067	0.840336	9.2437	1.68067	6.72269	1.68067	0.840336	24.3697	0	1.68067	119
	Guith_115012 (4.48)	26.1111	26.1111	1				0	0	3.33333	9.44444	0	0	0.555556	6.66667	6.66667	1.66667	4.44444	0	8.88889	12.2222	6.66667	1.66667	14.4444	19.4444	0	3.88889	180
	Guith_115464 (4.50)	38.8158	37.5	-5			PDZ	0	0.657895	0.657895	19.7368	0.657895	0.657895	1.97368	11.8421	8.55263	1.97368	0	0.657895	8.55263	3.94737	8.55263	1.31579	1.97368	26.9737	0	1.31579	152
	Guith_117614 (4.43)	32.1364	23.6984	14	Ephrin_rec_like	IMCp	TM	0.5386	1.0772	0.897666	9.69479	0.359066	0	0.359066	7.54039	5.74506	2.1544	1.79533	8.97666	5.9246	0.5386	7.36086	0.359066	12.3878	24.5961	0.179533	9.51526	557
	Guith_135760 (4.42)	19.469	23.8938	-7	Ephrin_rec_like		TM	3.53982	5.30973	3.53982	11.5044	0	4.42478	0	11.5044	7.07965	0.884956	3.53982	7.9646	4.42478	11.5044	1.76991	0	7.9646	7.9646	0	7.07965	113
	Guith_144262 (4.49)	34.3511	40.458	-3				1.52672	0	4.58015	16.7939	0.763359	0.763359	1.52672	9.92366	10.687	2.29008	0.763359	0.763359	3.81679	3.81679	8.39695	2.29008	3.81679	24.4275	0.763359	2.29008	131
	Guith_147041 (4.41)	46.1538	38.4615	-2			PDZ	0	0	1.53846	18.4615	0	0	0	13.8462	12.3077	1.53846	1.53846	0	9.23077	1.53846	6.15385	0	0	32.3077	0	1.53846	130
	Guith_162236 (4.47)	36.0656	36.8852	-9			PDZ	0.819672	0.819672	7.37705	14.7541	0	0	0	13.1148	7.37705	1.63934	0.819672	4.09836	8.19672	6.55738	7.37705	0.819672	0.819672	22.9508	0	2.45902	122
Hammondia hammondi	Hammondia_hammondi_IMC8 (1.13)	35.5769	36.5385	2		IMCp		0	0	2.88462	14.4231	1.92308	0	3.84615	7.69231	12.5	2.88462	0	1.92308	8.65385	2.88462	6.73077	0	0	27.8846	0	5.76923	104
Karlodinium veneficum	Kar_veneficum_ALV1_AM931978 (5.2)	37.2032	20.3166	-1		IMCp		1.84697	0	0	10.2902	0.263852	0	0	3.16623	3.69393	1.05541	2.90237	0.263852	12.1372	17.1504	6.33245	0.527704	6.0686	34.0369	0	0	379
	Kar_veneficum_ALV2_AM931979 (5.3)	37.467	20.5805	4.54747e-15		IMCp		1.58311	0	0	10.2902	0.263852	0	0	2.90237	3.95778	1.05541	2.90237	0.263852	12.4011	16.8865	6.33245	0.527704	6.0686	34.5646	0	0	379
	Kar_veneficum_ALV3_AM931980 (5.4)	37.2032	20.5805	4.54747e-15		IMCp		1.58311	0	0	10.2902	0.263852	0	0	2.63852	3.95778	1.05541	3.16623	0.263852	12.4011	16.8865	6.33245	0.527704	6.0686	34.5646	0	0	379
Kryptoperidinium foliaceum	Kry_foliaceum_c111325 (5.20)	34.2711	30.6905	-16				2.04604	0.255754	1.53453	15.8568	0.255754	0	1.27877	9.46292	7.92839	2.30179	1.02302	0.511509	9.71867	11.7647	5.37084	0.255754	2.30179	24.8082	0	3.32481	391
	Kry_foliaceum_c11415 (5.12)	28.2828	33.3333	-9				1.0101	0	7.07071	14.1414	1.0101	2.0202	3.0303	8.08081	7.07071	6.06061	2.0202	1.0101	6.06061	13.1313	5.05051	0	3.0303	20.202	0	0	99
	Kry_foliaceum_c118147 (5.21)	38.7324	31.338	-9				0.352113	0	0.352113	16.9014	1.05634	0	5.6338	10.2113	9.15493	0.352113	1.05634	0.352113	8.09859	8.4507	4.92958	0.352113	2.46479	28.5211	0.352113	1.40845	284
	Kry_foliaceum_c12023 (5.7)	37.4016	26.378	-9				0.393701	0	2.75591	12.2047	0	0	5.51181	12.9921	7.48031	0.393701	3.14961	0.787402	8.26772	13.3858	3.93701	0	4.33071	24.4094	0	0	254
	Kry_foliaceum_c13725 (5.6)	33.2518	28.1174	-19		IMCp		1.71149	0.244499	1.71149	14.6699	0.733496	0	1.46699	6.84597	6.11247	2.44499	1.71149	1.22249	9.04645	11.4914	5.62347	0.733496	5.13447	26.4059	0	2.68949	409
	Kry_foliaceum_c15248 (5.13)	29.0323	37.0968	14				0.806452	0	1.6129	11.2903	0.806452	2.41935	3.22581	1.6129	15.3226	1.6129	0.806452	0.806452	8.06452	3.22581	8.87097	0.806452	8.06452	27.4194	0.806452	2.41935	124
	Kry_foliaceum_c1965 (5.9)	33.0579	27.2727	-1		IMCp		0.826446	0	1.65289	12.3967	0	0	1.65289	4.13223	6.61157	4.13223	0	0.826446	9.09091	11.5702	6.61157	0.826446	8.26446	28.9256	0	2.47934	121
	Kry_foliaceum_c26634 (5.14)	36.4964	35.7664	-5		IMCp		0	0	1.45985	18.2482	0	0.729927	2.91971	18.2482	4.37956	0.729927	0	0.729927	10.219	8.75912	11.6788	0	1.45985	18.2482	0	2.18978	137
	Kry_foliaceum_c320 (5.8)	29.1793	32.8267	-22		IMCp		1.21581	0	0.911854	18.845	1.51976	0.303951	2.12766	7.59878	6.68693	5.16717	0.607903	0.911854	8.20669	11.8541	6.38298	0.303951	2.73556	21.5805	0	3.03951	329
	Kry_foliaceum_c5042 (5.10)	33.8028	35.2113	-7		IMCp		0	0	7.04225	15.493	0	0	0	5.6338	2.8169	1.40845	1.40845	0	11.2676	9.85915	9.85915	0	0	28.169	1.40845	5.6338	71
	Kry_foliaceum_c52233 (5.15)	30.719	37.2549	-11		IMCp		0.653595	0	2.61438	19.6078	0.653595	0	1.96078	9.15033	5.88235	1.96078	1.30719	0	9.15033	7.18954	9.15033	0	2.61438	21.5686	0	6.53595	153
	Kry_foliaceum_c57047 (5.16)	40.5882	29.4118	-8		IMCp		0	0.588235	0	17.0588	0	0	7.05882	11.1765	5.88235	0	0.588235	0.588235	7.64706	11.7647	6.47059	0	1.76471	29.4118	0	0	170
	Kry_foliaceum_c71290 (5.17)	37.9009	29.7376	-8				0	0	1.45773	14.5773	1.16618	0	4.95627	8.16327	8.45481	1.16618	1.45773	0	6.12245	13.9942	5.24781	1.16618	1.16618	29.7376	0	1.16618	343
	Kry_foliaceum_c72315 (5.18)	29.1525	32.8814	-17				2.0339	0.338983	1.69492	17.6271	1.35593	0	2.71186	5.76271	6.10169	4.74576	1.01695	0.677966	8.81356	8.13559	7.45763	1.01695	3.38983	23.3898	0.338983	3.38983	295
	Kry_foliaceum_c8558 (5.5)	29.9492	31.9797	-30		IMCp	EF-hand	1.26904	0	2.79188	17.0051	0.761421	0.253807	2.53807	8.37563	5.58376	3.29949	1.52284	0.253807	8.62944	9.39086	6.59898	1.01523	5.07614	21.5736	0	4.06091	394
	Kry_foliaceum_c8927 (5.11)	37.0044	33.9207	-11		IMCp		0	0	2.20264	17.1806	0	0	1.32159	7.92952	6.60793	1.76211	0	0	8.81057	9.2511	7.92952	0.440529	2.64317	29.0749	0	4.84581	227
	Kry_foliaceum_c93491 (5.19)	29.4118	33.0317	-17				2.26244	0	0.452489	19.9095	2.71493	0.452489	2.26244	6.33484	8.1448	3.16742	1.35747	1.35747	6.33484	12.2172	4.52489	0	2.26244	23.0769	0	3.16742	221
Naegleria gruberi	Naegr1|70383 (10.2)	40.2597	51.9481	2	WW, C-C		C-C	0	0	2.5974	22.0779	0	0	0	15.5844	25.974	1.2987	0	0	5.19481	0	1.2987	0	1.2987	24.6753	0	0	77
	Naegr1|58849 (10.4)	23.676	40.1869	-57			TM	2.18069	0	3.42679	25.5452	0.623053	0	0.934579	4.36137	10.5919	2.18069	0	0.311526	7.47664	5.29595	0.623053	5.29595	11.215	19.3146	0	0.623053	321
Oxyrrhis marina	Oxy_marina_Om0001c14 (5.22)	38.1818	30	-5		IMCp		0	0.909091	1.81818	15.4545	0	0	0	13.6364	4.54545	0.909091	0	0	7.27273	15.4545	8.18182	0	4.54545	24.5455	0	2.72727	110
	Oxy_marina_Om0013d07 (5.23)	36.4807	27.4678	-10		IMCp		0.429185	0	3.00429	12.8755	0	0.858369	0	9.87124	2.57511	1.28755	0.429185	1.28755	7.29614	16.309	9.01288	0.858369	5.15021	26.6094	0	2.14592	233
Paramecium tetraurelia	Paramecium_EPI11_CAI39415.1 (3.15)	26.3889	30.5556	-6		DUF2816		4.16667	0	2.77778	16.6667	0	0	1.38889	8.33333	6.94444	0	0	0	5.55556	8.33333	4.16667	1.38889	9.72222	18.0556	0	12.5	72
	Paramecium_EPI2_CAI28404.1 (3.8)	20.8955	34.3284	-5		DUF2816		1.49254	0	2.98507	17.9104	4.47761	0	1.49254	1.49254	4.47761	1.49254	0	0	5.97015	10.4478	8.95522	0	5.97015	19.403	0	13.4328	67
	Paramecium_EPI18_CAI39409.1 (3.12)	22.3881	34.3284	-5		DUF2816		1.49254	0	2.98507	17.9104	2.98507	0	1.49254	2.98507	7.46269	0	0	0	5.97015	10.4478	5.97015	0	5.97015	19.403	0	14.9254	67
	Paramecium_EPI20_CAI39407.1 (3.11)	20.8955	34.3284	-5		DUF2816		1.49254	0	2.98507	17.9104	1.49254	0	1.49254	1.49254	4.47761	1.49254	0	0	5.97015	10.4478	8.95522	0	5.97015	19.403	0	16.4179	67
	Paramecium_EPI23_CAI39404.1 (3.6)	20.4082	32.6531	-4		DUF2816		2.04082	0	4.08163	16.3265	2.04082	0	2.04082	0	4.08163	0	0	0	6.12245	10.2041	8.16327	0	6.12245	20.4082	0	18.3673	49
	Paramecium_EPI34_CAI39393.1 (3.9)	23.8806	34.3284	-5		DUF2816		1.49254	0	5.97015	14.9254	2.98507	0	1.49254	5.97015	5.97015	0	0	0	5.97015	10.4478	7.46269	1.49254	4.47761	17.9104	0	13.4328	67
	Paramecium_EPI38_CAI39389.1 (3.10)	23.8806	34.3284	-5		DUF2816		1.49254	0	2.98507	17.9104	1.49254	0	1.49254	4.47761	5.97015	0	0	0	5.97015	10.4478	7.46269	1.49254	4.47761	19.403	0	14.9254	67
	Paramecium_EPI40_CAI39387.1 (3.14)	18.9873	18.9873	-3		DUF2816		3.79747	0	0	11.3924	1.26582	1.26582	0	10.1266	2.53165	1.26582	0	3.79747	6.32911	22.7848	5.06329	2.53165	7.59494	8.86076	0	11.3924	79
	Paramecium_EPI41_CAI39386.1 (3.7)	20	34	-3		DUF2816		2	0	4	16	2	0	2	0	4	0	0	0	6	10	10	0	6	20	0	18	50
	Paramecium_EPI43_1377001 (3.13)	22.0339	32.2034	-5		DUF2816		3.38983	0	0	20.339	1.69492	0	0	11.8644	5.08475	0	3.38983	0	5.08475	13.5593	6.77966	0	6.77966	10.1695	0	11.8644	59
	Paramecium_EPI48_18713001 (3.17)	22.3684	39.4737	-4		DUF2816		1.31579	0	5.26316	17.1053	0	0	1.31579	5.26316	1.31579	2.63158	0	0	10.5263	3.94737	15.7895	2.63158	2.63158	17.1053	0	13.1579	76
	Paramecium_EPI51_33927001 (3.16)	22.7273	38.6364	-5		DUF2816		0	0	11.3636	13.6364	0	0	4.54545	4.54545	6.81818	2.27273	0	0	9.09091	2.27273	6.81818	2.27273	4.54545	18.1818	0	13.6364	44
	Paramecium_PTET_G0130289 (3.3)	31.9035	38.3378	-19	C-C	C-C (Nt)	C-C	0.536193	0	4.82574	16.8901	0.536193	0.536193	0.80429	9.65147	8.84718	3.21716	0.80429	1.34048	8.84718	4.82574	7.7748	0.80429	0.80429	22.252	0	6.70241	373
	Paramecium_PTET_G0190258 (3.2)	37.3585	36.2264	-18	C-C	C-C (Nt)	C-C	0	0	3.01887	18.4906	0.377358	0	0.754717	10.566	6.79245	0.377358	0.377358	0.377358	12.0755	3.01887	7.92453	0.377358	0.754717	26.7925	0	7.92453	265
	Paramecium_PTET_G0660154 (3.5)	33.0935	35.9712	-2	C-C			0	0	3.59712	15.1079	0.719424	0	0	10.0719	13.6691	0	0.719424	2.15827	12.2302	2.8777	3.59712	1.43885	1.43885	23.0216	0	9.35252	139
Percolomonas cosmopolitus	CAMPEP_0117428174 (10.5)	22.2222	56.9444	-29	TM	C-C (Ct)	C-C	6.94444	0	1.38889	47.2222	0	1.38889	1.38889	2.77778	8.33333	2.77778	4.16667	0	0	2.77778	0	1.38889	0	19.4444	0	0	72
Plasmodium falciparum	Plasmodium_IMC1a_SBT79437 (1.14)	18.4433	32.6565	-17		IMCp		2.19966	1.86125	4.06091	13.7056	2.70728	2.87648	2.19966	9.64467	11.6751	2.87648	2.36887	13.7056	4.73773	2.03046	3.21489	3.5533	3.7225	8.79865	0.338409	3.7225	591
	Plasmodium_IMC1b_1348100 (1.16)	23.1405	39.6694	0		IMCp		0	0	7.43802	12.3967	1.65289	0	0	11.5702	19.0083	3.30579	1.65289	8.26446	3.30579	4.13223	0.826446	2.47934	2.47934	11.5702	0.826446	9.09091	121
	Plasmodium_IMC1c_1347324 (1.17)	35.8696	36.9565	2		IMCp		0	0	2.17391	15.2174	1.08696	0	5.43478	17.3913	17.3913	0	0	2.17391	6.52174	4.34783	2.17391	0	2.17391	18.4783	1.08696	4.34783	92
	Plasmodium_IMC1d_50838 (1.18)	34.3434	27.2727	1				0	3.0303	6.06061	7.07071	2.0202	0	2.0202	19.1919	12.1212	2.0202	1.0101	5.05051	12.1212	1.0101	2.0202	1.0101	2.0202	15.1515	0	7.07071	99
	Plasmodium_IMC1e_1351116 (1.19)	28.4247	28.7671	-4		IMCp		1.36986	1.0274	2.73973	12.3288	1.71233	0	3.76712	15.0685	10.274	3.76712	1.71233	3.76712	11.3014	7.53425	3.42466	1.36986	1.0274	13.3562	0	4.45205	292
	Plasmodium_IMC1f_52638 (1.20)	33.463	36.5759	12		IMCp		0.77821	0	3.50195	12.4514	0.389105	0.77821	2.72374	14.786	17.5097	1.16732	0	3.89105	7.00389	0.77821	3.11284	4.66926	2.33463	18.677	0	5.44747	257
	Plasmodium_IMC1g_51621 (1.21)	33.0882	36.0294	1		IMCp		0	0.735294	2.20588	15.4412	0	0	0.735294	13.9706	13.9706	2.20588	1.47059	4.41176	7.35294	3.67647	4.41176	2.20588	2.94118	19.1176	0	5.14706	136
	Plasmodium_IMC1h_99374 (1.22)	31.0811	33.1081	7		IMCp		0.675676	0.675676	0	14.1892	1.35135	0.675676	1.35135	11.4865	15.5405	2.7027	0.675676	1.35135	10.8108	5.40541	3.37838	0.675676	4.05405	19.5946	0	5.40541	148
	Plasmodium_IMC1i_0823500 (1.23)	15.3061	31.6327	-20		IMCp		1.02041	1.02041	5.61224	15.3061	1.53061	1.53061	2.55102	8.16327	8.67347	3.57143	2.04082	16.3265	2.04082	3.06122	2.04082	8.16327	5.61224	7.14286	0	4.59184	196
	Plasmodium_IMC1j_966198 (1.24)	29.3651	35.7143	-3		IMCp		0	1.5873	6.34921	12.6984	1.5873	1.5873	0	15.0794	14.2857	1.5873	0.793651	1.5873	12.6984	3.96825	2.38095	0.793651	1.5873	14.2857	1.5873	5.55556	126
	Plasmodium_IMC1k_52548 (1.25)	34.8148	31.1111	0		IMCp		0	0	5.92593	9.62963	1.48148	1.48148	2.22222	16.2963	12.5926	1.48148	0.740741	4.44444	8.88889	2.22222	2.96296	0.740741	3.7037	18.5185	1.48148	5.18519	135
	Plasmodium_IMC1l_99881 (1.26)	15.7895	25.8373	-16				0	1.43541	9.56938	7.17703	2.39234	1.43541	3.82775	13.8756	6.69856	1.43541	2.39234	17.7033	6.69856	1.91388	2.39234	2.87081	6.2201	1.91388	0	10.0478	209
	Plasmodium_IMC1m_98544 (1.27)	25.4098	36.8852	13			TM	0	0	0.819672	12.2951	0.819672	0	0	15.5738	14.7541	1.63934	0	7.37705	10.6557	2.45902	9.01639	0	3.27869	9.83607	0	11.4754	122
	Plasmodium_IMC1n_1350612 (1.28)	30.8176	33.3333	7		IMCp		0.628931	0.628931	0	14.4654	1.88679	0.628931	1.25786	11.9497	15.7233	2.51572	0.628931	1.88679	11.3208	5.03145	3.14465	0.628931	3.77358	18.8679	0	5.03145	159
	Plasmodium_PIP2_00008 (1.30)	21.875	32.5893	-15		C-C (Ct)	C-C	1.33929	0.446429	4.91071	14.7321	1.78571	2.67857	2.23214	11.6071	11.1607	5.80357	0.892857	7.14286	6.25	2.67857	1.78571	2.67857	4.01786	10.2679	0	7.58929	224
	Plasmodium_PIP3_00005 (1.29)	32.7586	44.8276	6				0	0	3.44828	13.7931	1.72414	1.72414	1.72414	18.9655	22.4138	0	0	1.72414	5.17241	1.72414	5.17241	1.72414	6.89655	13.7931	0	0	58
Pseudocohnilembus persalinus	Pse_persalinus KRW98423 (3.20)	38.9251	38.5993	-59				1.4658	0	2.60586	21.4984	0.814332	0	0	14.0065	8.14332	0.977199	0	0.162866	9.93485	2.60586	6.35179	0	1.79153	24.9186	0	4.39739	614
	Pse_persalinus KRW06821 (3.19)	42.3221	39.3258	-34				0.374532	0	0	22.8464	0.187266	0	0	14.794	16.1049	0.374532	0.187266	0.374532	8.98876	5.24345	0.374532	0.187266	0	27.5281	0	2.43446	534
	Pse_persalinus KRW09694 (3.22)	37.9968	39.4277	-62				0	0	3.33863	21.3037	0.158983	0	0	12.7186	10.1749	2.22576	0.158983	0	10.0159	0.63593	4.61049	0	2.06677	25.2782	0	7.3132	629
Pseudomicrothorax dubius	Pse_dubius_AAC15830 (3.25)	39.7351	31.1258	-5				1.3245	0	9.27152	7.94702	1.3245	0	0.662252	7.94702	4.63576	0	0	0.662252	15.2318	2.64901	9.27152	0	1.3245	31.7881	0	5.96026	151
	Pse_dubius_AAC15831 (3.26)	34.2282	32.8859	-11				1.34228	0	3.3557	16.7785	2.68456	0	1.34228	12.7517	2.68456	2.01342	0	1.34228	14.7651	6.04027	10.0671	0	0.671141	21.4765	0	2.68456	149
	Pse_dubius_L41557 (3.24)	39.0728	33.7748	-7	C-C			0	0	7.94702	11.2583	1.3245	0	0	9.93377	7.94702	0.662252	1.3245	0	12.5828	4.63576	6.62252	0	1.3245	29.1391	0	5.29801	151
Rhodomonas salina	CAMPEP_0172104778 (4.62)	38.5455	39.0909	-33			PDZ	2	0	5.27273	17.2727	0.545455	0.545455	0.545455	6.90909	8.18182	2.18182	0.363636	0	6.18182	4.36364	8.36364	0.181818	3.09091	31.6364	0	2.36364	550
	CAMPEP_0172107742 (4.60)	43.3735	34.9398	-12			PDZ	0	0	2.40964	18.6747	0	0.60241	0.60241	9.03614	7.83133	0	1.20482	0	11.4458	3.01205	6.0241	0.60241	1.80723	34.3373	0	2.40964	166
	CAMPEP_0172109810 (4.59)	38.6831	38.6831	-12			PDZ	0.823045	0	2.88066	18.93	0.411523	0	0.823045	5.76132	6.99588	0.823045	0	0	10.6996	2.05761	9.87654	0	2.46914	32.9218	0	4.52675	243
	CAMPEP_0172111824 (4.58)	37.931	38.9655	-21			PDZ	0.689655	0	4.13793	18.9655	0	0.344828	1.37931	7.58621	8.62069	2.06897	1.03448	0	6.2069	4.13793	7.24138	0.689655	3.44828	30.3448	0	2.75862	290
	CAMPEP_0172121026 (4.57)	39.2523	43.9252	-9				0.934579	0	1.86916	24.2991	0	0	0	10.2804	14.0187	0	0	0	6.54206	2.80374	3.73832	0	2.80374	28.972	0	3.73832	107
	CAMPEP_0172122140 (4.56)	37.8882	39.7516	-2			PDZ	0	1.24224	1.86335	18.6335	0	0	0	9.93789	12.4224	0.621118	0.621118	2.48447	5.59006	3.72671	6.8323	1.24224	4.34783	27.9503	0	2.48447	161
	CAMPEP_0172138138 (4.55)	32.9218	40.3292	-16				0.823045	0.411523	4.93827	18.5185	1.23457	0.411523	0.823045	9.0535	11.5226	2.05761	0.411523	0.411523	4.52675	5.34979	5.34979	0.823045	4.93827	23.8683	0	4.11523	243
	CAMPEP_0172142116 (4.54)	36.6883	38.6364	-7	C-C	C-C (Nt)		0.649351	0.324675	3.57143	16.8831	0.649351	0.324675	0.324675	13.6364	12.987	1.2987	0.974026	1.94805	5.84416	2.5974	5.19481	0.649351	3.8961	23.0519	0	5.19481	308
	CAMPEP_0172143546 (4.52)	38.3094	39.2086	-32			PDZ	2.15827	0	5.21583	17.2662	0.539568	0.539568	0.539568	6.83453	8.09353	2.15827	0.359712	0	6.29496	4.31655	8.63309	0.179856	3.05755	31.4748	0	2.33813	556
	CAMPEP_0172143614 (4.51)	39.5973	39.5973	1			PDZ	0	1.34228	1.34228	18.1208	0	0	0	10.0671	12.7517	0	0.671141	2.68456	6.04027	4.02685	7.38255	0.671141	4.02685	29.5302	0	1.34228	149
Symbiodinium sp.	MMETSP1367_c10057 (5.31)	33.3333	35.2941	2			EF-hand	0	0	0.980392	15.6863	0	0	1.96078	8.82353	7.84314	2.94118	0.980392	0.980392	11.7647	7.84314	10.7843	0.980392	0.980392	24.5098	0	2.94118	102
	MMETSP1367_c11934 (5.24)	25.2475	26.2376	11	TM			4.45545	3.9604	4.9505	5.44554	0.49505	2.47525	5.44554	5.44554	12.8713	1.48515	0	0.990099	11.8812	3.46535	2.9703	3.46535	3.9604	19.802	1.9802	4.45545	202
	MMETSP1367_c12099 (5.25)	34.7518	25	-23		IMCp		0.70922	0	2.65957	11.8794	0.35461	0	7.44681	8.68794	6.73759	2.83688	0.886525	0.70922	9.92908	10.6383	3.7234	0.886525	4.43262	26.0638	0	1.41844	564
	MMETSP1367_c18518 (5.32)	37.5839	24.8322	-11		IMCp		0.671141	0	3.3557	12.7517	0.671141	0	4.69799	8.05369	6.04027	1.34228	1.34228	2.01342	9.39597	11.4094	2.68456	0.671141	3.3557	29.5302	0	2.01342	149
	MMETSP1367_c23383 (5.26)	43.9024	44.5122	-9				0	0	1.21951	23.7805	1.21951	1.21951	0	12.8049	16.4634	0.609756	0	0	6.70732	0.609756	3.04878	0	1.21951	31.0976	0	0	164
	MMETSP1367_c25489 (5.33)	39.4737	23.6842	-6		IMCp		1.31579	0	2.63158	11.1842	1.97368	0	1.97368	9.86842	8.55263	0	1.97368	1.97368	10.5263	11.8421	1.31579	1.31579	3.28947	29.6053	0	0.657895	152
	MMETSP1367_c26041 (5.34)	29.7619	32.8571	-26		IMCp, C-C (Mid-wk)		3.09524	0	1.42857	18.0952	0.47619	0	1.19048	6.42857	8.33333	5.2381	2.85714	1.42857	8.57143	7.14286	5	0.714286	3.33333	23.3333	0	3.33333	420
	MMETSP1367_c26184 (5.27)	31.307	31.307	-31		IMCp		1.21581	0.911854	1.21581	19.1489	0.911854	0.303951	1.82371	7.29483	5.77508	6.38298	0.911854	0.607903	9.11854	8.20669	5.16717	0.303951	4.55927	24.0122	0	2.12766	329
	MMETSP1367_c32331 (5.35)	35.7513	23.3161	-1				0	0	2.59067	9.32642	1.03627	0	6.73575	5.69948	6.73575	1.5544	2.07254	1.5544	9.84456	11.9171	4.66321	1.03627	4.66321	30.0518	0	0.518135	193
	MMETSP1367_c33132 (5.36)	32.7456	31.2343	-10		IMCp		1.51134	0.503778	0.503778	16.3728	0.755668	0.251889	2.267	7.0529	10.3275	3.52645	1.00756	0.251889	10.5793	9.06801	4.03023	0.251889	3.52645	25.6927	0	2.51889	397
	MMETSP1367_c38960 (5.37)	35.4369	29.6117	-7				0	0.485437	2.91262	13.5922	1.45631	0.485437	6.79612	4.36893	7.28155	0.485437	1.45631	0.970874	8.73786	8.73786	5.82524	1.45631	3.39806	31.068	0	0.485437	206
	MMETSP1367_c42055 (5.38)	37.4126	31.2937	-15		IMCp		0.174825	0.174825	0.874126	16.0839	0.874126	0	4.72028	8.91608	8.56643	2.27273	0.34965	0.174825	7.86713	11.1888	5.76923	0	2.7972	28.4965	0	0.699301	572
	MMETSP1367_c43021 (5.39)	28.8136	35.5932	-12				0	0	5.08475	17.7966	1.69492	0.847458	2.54237	6.77966	6.77966	0.847458	0.847458	0.847458	9.32203	8.47458	5.9322	0	3.38983	22.0339	1.69492	5.08475	118
	MMETSP1367_c44073 (5.40)	31.7647	24.7059	-5		IMCp		2.35294	0	2.35294	12.9412	0	2.35294	1.17647	8.23529	5.88235	3.52941	3.52941	0	9.41176	11.7647	3.52941	0	9.41176	23.5294	0	0	85
	MMETSP1367_c47066 (5.43)	21.4286	61.9048	-12		C-C (Ct-wk)	C-C	9.52381	0	4.7619	40.4762	0	0	0	2.38095	16.6667	2.38095	0	0	0	0	0	0	4.7619	19.0476	0	0	42
	MMETSP1367_c5490 (5.28)	12.9032	46.7742	-5				3.22581	0	6.45161	20.9677	0	1.6129	0	1.6129	17.7419	3.22581	1.6129	4.83871	9.67742	0	1.6129	11.2903	4.83871	11.2903	0	0	62
	MMETSP1367_c63059 5.41)	27.6347	30.9133	-16		IMCp		3.0445	0.702576	0.936768	16.3934	0.936768	0.234192	0.936768	3.0445	7.02576	6.08899	1.40515	0.468384	9.36768	11.007	6.55738	2.10773	2.57611	24.5902	0.234192	2.34192	427
	MMETSP1367_c7256 (5.29)	28.7709	31.0056	-15		IMCp		3.07263	0.558659	1.95531	15.6425	1.39665	0	2.7933	5.86592	6.14525	4.7486	1.67598	0.558659	8.10056	10.3352	7.26257	1.11732	3.35196	22.905	0.27933	2.23464	358
	MMETSP1367_c7475 (5.30)	31.8376	31.4103	-19		IMCp	EF-hand	2.35043	0.641026	1.28205	16.453	0.42735	0	1.49573	7.26496	9.82906	2.5641	1.49573	0.854701	8.33333	10.6838	3.84615	1.28205	3.20513	24.5726	0	3.4188	468
Tetrahymena thermophila	XP_001012752.2_ALV2 (3.29, 3.33)	24.8848	41.4747	6	C-C	C-C (Nt)	C-C	1.38249	0	4.60829	14.7465	2.30415	0	0.921659	14.2857	16.129	9.21659	0	4.14747	4.14747	5.06912	5.99078	1.38249	2.30415	10.5991	0	2.76498	217
	XP_001017441.1 (3.35)	22.619	33.3333	-4		DUF2816		3.57143	0	3.57143	15.4762	0	1.19048	1.19048	10.7143	7.14286	1.19048	0	0	5.95238	10.7143	7.14286	2.38095	3.57143	11.9048	0	14.2857	84
	XP_012653403.1_EPI21 (3.36)	23.8095	34.5238	-5		DUF2816		3.57143	0	2.38095	17.8571	0	1.19048	1.19048	8.33333	7.14286	0	0	0	5.95238	9.52381	7.14286	1.19048	4.7619	15.4762	0	14.2857	84
	XP_012656168.1_ALV1 (3.27, 3.31)	23.9382	39.3822	-14	C-C	C-C (Nt, Ct)	C-C	1.5444	0.3861	4.2471	18.1467	1.1583	1.1583	2.7027	12.3552	11.1969	6.94981	3.0888	3.4749	4.6332	3.861	5.79151	1.9305	2.3166	11.583	0.3861	3.0888	259
Toxoplasma gondii	XP_002366126_IMC8 (1.37)	35.0427	37.6068	0		IMCp		0	0	4.2735	14.5299	1.7094	0	3.4188	6.83761	11.1111	2.5641	0	1.7094	7.69231	2.5641	7.69231	0	1.7094	28.2051	0	5.98291	117
	XP_002366275_IMC9 (1.38)	35.2518	35.6115	3		IMCp		0.719424	0.719424	2.15827	15.1079	0.359712	0	0.719424	10.4317	11.5108	1.07914	0.719424	0.359712	9.71223	6.83453	6.83453	0	3.95683	24.8201	0	3.95683	278
	XP_002367942_IMC10 (1.40)	27.0408	33.1633	-15		IMCp	C-C	2.55102	0.510204	7.14286	13.2653	2.04082	1.02041	1.02041	5.10204	9.18367	2.55102	0.510204	1.53061	11.2245	5.61224	3.57143	0.510204	3.06122	21.9388	1.02041	6.63265	196
	XP_002368044_IMC4 (1.33)	34.2857	30.6122	-5		IMCp		1.22449	0.408163	2.44898	13.8776	0	0	4.4898	8.57143	8.57143	2.04082	1.22449	0.816327	11.0204	7.34694	5.71429	0.408163	2.04082	25.7143	0	4.08163	245
	XP_002368045_IMC1 (1.31)	21.097	45.1477	-19		IMCp, C-C (Ct)	C-C	3.79747	0	2.1097	24.4726	0	0.843882	0.843882	6.32911	11.8143	5.48523	0	0.421941	4.64135	7.173	6.75105	0.843882	3.37553	14.7679	0.843882	5.48523	237
	XP_002369404_IMC13 (1.43)	37.5	34.0909	-6		IMCp		0	0	2.27273	16.4773	0.568182	0.568182	2.84091	13.0682	7.95455	0.568182	0.568182	0.568182	10.2273	7.38636	7.38636	0	1.13636	24.4318	0.568182	3.40909	176
	XP_002370041_IMC7 (1.36)	20.4651	20.9302	-5				6.51163	0.930233	4.18605	7.44186	3.72093	1.86047	1.86047	3.72093	3.72093	6.04651	3.25581	4.18605	9.30233	6.51163	5.5814	5.5814	6.51163	16.7442	0.465116	1.86047	215
	XP_002370910_IMC3 (1.32)	31.875	35	6		IMCp		1.875	0.625	0.625	15	1.25	0.625	1.875	10	13.75	1.875	0	0	12.5	3.125	5.625	1.25	2.5	21.875	0	5.625	160
	XP_002371552_IMC6 (1.35)	31.1828	31.1828	-12		IMCp		4.30108	0.537634	5.91398	12.9032	3.22581	1.6129	2.68817	6.98925	9.67742	1.07527	2.15054	1.07527	9.13978	4.30108	2.68817	0.537634	2.68817	24.1935	1.07527	3.22581	186
	XP_018635013_IMC12 (1.42)	33.3333	26.2626	2				4.0404	0	2.0202	10.101	1.0101	1.0101	2.0202	7.07071	9.09091	1.0101	1.0101	2.0202	13.1313	4.0404	5.05051	2.0202	3.0303	26.2626	0	6.06061	99
	XP_018635944_IMC5 (1.34)	32.3077	34.6154	-5		IMCp		2.30769	0	4.61538	14.6154	1.53846	0	0.769231	10	7.69231	2.30769	0	0.769231	9.23077	2.30769	7.69231	0.769231	4.61538	22.3077	2.30769	6.15385	130
	XP_018637075_IMC14 (1.44)	32.0261	33.3333	7		IMCp	C-C	0.653595	0	3.26797	11.1111	3.26797	0	3.26797	9.15033	9.15033	1.30719	0	0	11.1111	5.22876	9.80392	0	4.57516	22.8758	0	5.22876	153
	XP_018637647_IMC11 (1.41)	24.8062	37.9845	5				0	0	6.20155	10.8527	3.87597	0	1.55039	3.87597	13.9535	3.10078	2.32558	0	8.52713	2.32558	6.97674	0.775194	4.65116	20.9302	0.775194	9.30233	129
	XP_018638227_IMC15 (1.45)	30.9434	30.566	-3				0.377358	0	5.66038	10.1887	2.64151	0.377358	4.15094	9.43396	8.67925	2.64151	0.754717	1.13208	11.6981	2.64151	6.03774	2.64151	4.5283	21.5094	0	4.90566	265
Vitrella brassicaformis	CEL92204.1 (2.20)	37.3874	32.4324	-2		IMCp		0.45045	0	2.7027	13.964	0	0.45045	3.6036	5.40541	11.2613	0.45045	0	0.900901	11.2613	3.6036	4.5045	0.900901	2.25225	31.982	0.900901	5.40541	222
	CEL92206.1 (2.16)	34.3137	32.3529	1		IMCp		0	0	1.96078	13.7255	0.980392	0	1.96078	4.90196	9.80392	1.96078	0	0.980392	8.82353	8.82353	6.86275	1.96078	3.92157	29.4118	0.980392	2.94118	102
	CEL92508.1 (2.17)	33.1658	36.1809	-14		IMCp		0.502513	0	1.00503	20.603	1.50754	1.00503	2.01005	8.54271	8.54271	1.50754	2.01005	0	9.04523	4.52261	6.03015	0	3.51759	24.6231	0	5.02513	199
	CEL96659.1 (2.18)	35.2941	31.3725	-4		IMCp		0.980392	0	2.94118	14.7059	1.96078	1.96078	1.96078	11.7647	10.7843	0.980392	0.980392	0	9.80392	8.82353	2.94118	0	2.94118	23.5294	0	2.94118	102
	CEL98590.1 (2.21)	35.4839	31.7972	-1		IMCp		0.460829	0	3.22581	12.9032	0.460829	0.460829	1.84332	4.14747	10.1382	0.460829	0.460829	0.921659	11.5207	5.06912	5.52995	0.921659	2.76498	31.3364	0.921659	6.45161	217
	CEM00883.1 (2.19)	35.6164	36.9863	0				0	0	3.42466	15.0685	0	0	2.05479	8.21918	10.9589	3.42466	0	0.684932	8.90411	2.73973	7.53425	0.684932	4.10959	27.3973	0	4.79452	146
	CEM12952.1 (2.22)	36.6516	31.2217	-7		IMCp		0	0	2.71493	14.4796	0	0.452489	3.61991	7.23982	9.04977	0.904977	0.452489	0.904977	12.2172	4.52489	4.97738	1.35747	2.71493	29.4118	0.904977	4.0724	221
	CEM15033.1 (2.24)	28.5714	32.1429	-6		IMCp		0.892857	0	1.78571	15.625	0	0.446429	3.57143	4.46429	9.375	4.01786	1.78571	0.446429	10.7143	7.58929	5.35714	0.892857	3.57143	24.1071	0	5.35714	224
	CEM15816.1 (2.23)	37.1041	30.7692	-10		IMCp		0	0	2.71493	14.9321	0	0.452489	3.61991	6.78733	8.1448	1.35747	0	0.904977	12.2172	4.0724	4.97738	0.904977	3.61991	30.3167	0.904977	4.0724	221
	CEM30227.1 (2.25)	38.4	32.8	-3				0.8	0	3.2	14.4	0	0.8	4	6.4	12	0	0	0.8	12.8	0.8	3.2	0	0.8	32	0.8	7.2	125
	CEM38470.1 (2.26)	37.1728	31.9372	-5		IMCp		0	0	3.66492	13.6126	0.52356	0.52356	3.14136	6.28272	10.4712	0.52356	0	1.04712	13.6126	3.14136	4.18848	0	3.14136	30.8901	0.52356	4.71204	191
	Average	33.4917	35.3145	-9.11304				1.17483	0.222856	3.18897	16.4009	0.93048	0.433795	1.67465	8.53526	8.82357	1.86171	0.761294	1.21727	9.22689	5.34745	6.9011	0.921055	3.16318	24.9564	0.240342	3.94015
	Median	34.9422	35.6024	-7				0.653595	0	2.68114	16.364	0.660073	0	1.3841	8.35448	8.25758	1.49928	0.406565	0.662252	9.10473	4.10231	6.66667	0.490774	2.75027	25.2219	0	3.31928
	SD (+/-)	7.1967	6.08792	12.9802				1.56401	0.568551	2.27725	4.66884	0.961993	0.695248	1.57321	3.76631	3.9569	1.7678	0.982759	2.24839	3.03572	4.07212	3.34061	1.50563	2.2718	6.72883	0.544652	3.48821
